# Supplementary material for: Acute effects of wearing compression knee-length socks on ankle joint position sense in community-dwelling older adults
Source: PLoS One. 2021 Feb 8;16(2):e0245979. doi: 10.1371/journal.pone.0245979 (PMC7869987; doi:10.1371/journal.pone.0245979)
Supplement: S1 Table — (XLSX) [file pone.0245979.s001.xlsx]

## Sheet: Absolute errors
	Absolute Errors				Constant Errors
Participant ID	Clinical Compression	Non-clinical Compression	Non-compression	Barefoot	Clinical Compression	Non-clinical Compression	Non-compression	Barefoot
1	1.88	2.03	2.03	3.44	-1.25	-2.03	-2.03	-3.44
2	1.88	2.19	1.25	2.66	1.25	-1.88	-0.63	-2.03
3	1.88	0.63	1.56	2.34	-1.56	0	-0.94	-2.03
4	2.5	3.13	3.28	3.44	-2.5	-3.13	-3.28	-3.44
5	1.56	1.41	4.06	1.56	-0.31	-0.16	-4.06	0.31
6	2.81	2.97	3.28	2.97	-2.81	-2.97	-3.28	-2.97
7	2.5	3.44	2.81	4.38	-2.19	-3.44	-2.81	-4.06
8	2.5	2.81	1.72	1.72	-2.5	-2.81	-1.72	-1.72
9	0.78	1.25	2.97	4.84	-0.16	-1.25	-2.97	-4.84
10	1.25	3.28	2.03	3.75	0	-2.03	-0.47	-3.75
11	0.78	1.72	0.31	0.63	-0.47	0.78	-0.31	-0.63
12	2.03	2.03	1.56	2.81	-2.03	-2.03	-1.56	-2.81
13	1.56	1.56	1.56	1.72	-0.63	0	0.63	-1.41
14	2.81	3.13	2.19	2.19	-0.63	-3.13	-1.56	0.63
15	0.94	2.34	0.94	1.88	-0.63	-2.34	0	-1.88
16	1.88	2.66	1.72	0.63	-0.94	2.66	-1.41	0.31
17	3.28	2.5	2.19	2.34	-3.28	-1.56	-1.56	-1.09
18	2.03	1.25	2.5	3.75	-1.09	0.31	-1.25	-2.19
19	2.03	2.66	1.25	2.66	-2.03	-2.66	-0.63	-1.09
20	1.25	1.88	1.41	1.72	-1.25	-1.88	-1.41	-1.41
21	1.41	1.56	1.09	1.56	-1.41	-1.25	0.16	-1.56
22	0.78	1.09	0.47	1.88	-0.78	-0.78	0.16	-1.88
23	1.41	1.41	2.66	2.19	-0.16	0.16	-2.66	-2.19
24	1.25	1.41	2.66	1.41	-0.63	-0.78	-2.66	1.09
25	1.72	1.09	2.03	2.34	-1.72	-0.78	-2.03	-2.34
26	2.03	1.72	2.03	3.44	-2.03	1.41	-0.78	-3.44
